# Supplementary material for: Genetic Basis and Expression Pattern Indicate the Biocontrol Potential and Soil Adaption of Lysobacter capsici CK09
Source: Microorganisms. 2023 Jul 6;11(7):1768. doi: 10.3390/microorganisms11071768 (PMC10384520; doi:10.3390/microorganisms11071768)
Supplement: Supplementary file 1 [file microorganisms-11-01768-s001.zip]

Archive with 1 entries (1 files):
- CK09 genome suppl table 20230416.xlsx
