# Supplementary material for: Genetic Basis and Expression Pattern Indicate the Biocontrol Potential and Soil Adaption of Lysobacter capsici CK09
Source: Microorganisms. 2023 Jul 6;11(7):1768. doi: 10.3390/microorganisms11071768 (PMC10384520; doi:10.3390/microorganisms11071768)
Supplement: Supplementary file 1 [file microorganisms-11-01768-s001.zip › CK09 genome suppl table 20230416.xlsx]

## Sheet: Sheet1
List of supplmentary tables
Table S1	Chitinase- and β-glucanase-related genes in L. capsici CK09
Table S2	CAZyme annotation and expression patternof carbohydrate-active enzymes in L. capsici CK09
Table S3	Secondary metabolite biosynthesis gene clusters in L. capsici CK09 identified via antiSMASH
Table S4	Yellow pigment biosynthesis gene cluster in L. capsici CK09
Table S5	WAP-8294A2 biosynthesis gene cluster in L. capsici CK09
Table S6	HSAF biosynthesis gene cluster in L. capsici CK09
Table S7	NRPS genes identified in L. capsici CK09
Table S8	Type 4 pili biosynthesis genes in L. capsici CK09
Table S9	PGA biosynthesis genes in L. capsici CK09
Table S10	T2SS biosynthesis genes in L. capsici CK09
Table S11	T3SS biosynthesis genes in L. capsici CK09
Table S12	T4SS biosynthesis genes in L. capsici CK09
Table S13	T6SS biosynthesis genes in L. capsici CK09
Table S14	Predicted secretome in L. capsici CK09

## Sheet: Table S1
Table S1 Chitinase- and β-glucanase-related genes in L. capsici CK09
Gene locus	Start	Stop	Amino acids	protein ID	Identity (%)	E value	coverage (%)	predicted function	reference	Log2FC(72h/24h)	P value
CK09SX_10745	2536768	2537733	321	BCJ03976	79.33	0	93	chitinase	1	0.39	0.336814
CK09SX_19275	4702207	4704270	687	ABI63600	85.61	0	100	chitinase	2	-1.92	2.36e-06
CK09SX_02815	671432	672196	254	AAN77503	92.09	4e-17	99	gluA, beta-1,3-glucanase	3	-0.29	0.393019
CK09SX_02815	671432	672196	254	AAT77160	90.12	2e-163	99	gluA, beta-1,3-glucanase	4	-0.29	0.393019
CK09SX_02815	671432	672196	254	ABI54134	90.51	4e-164	99	gluA, beta-1,3-glucanase	5	-0.29	0.393019
CK09SX_07780	1857923	1859122	399	AAN77504	86.47	0	100	gluB, beta-1,3-glucanase	3	0.33	0.349673
CK09SX_07780	1857923	1859122	399	AAT77161	87.22	0	100	gluB, beta-1,3-glucanase	4	0.33	0.349673
CK09SX_07780	1857923	1859122	399	ABL63814	85.21	0	100	gluB, beta-1,3-glucanase	5	0.33	0.349673
CK09SX_17895	4376477	4377625	382	AAN77505	88.25	0	100	gluC, beta-1,3-glucanase	3	-1.39	2.81e-05
CK09SX_17895	4376477	4377625	382	AAT77162	87.21	0	100	gluC, beta-1,3-glucanase	4	-1.39	2.81e-05
CK09SX_17895	4376477	4377625	382	ABI54135	87.73	0	100	gluC, beta-1,3-glucanase	5	-1.39	2.81e-05
References
1. Cloning, expression, and characterization of a GH 19-type chitinase with antifungal activity from Lysobacter sp. MK9-1
2. Cloning and expression of a chitinase gene from Lysobacter enzymogenes strain OH11
3. Molecular Characterization and Expression in Escherichia coli of Three β-1,3-Glucanase Genes from Lysobacter enzymogenes Strain N4-7
4. Mutagenesis of β-1,3-Glucanase Genes in Lysobacter enzymogenes Strain C3 Results in Reduced Biological Control Activity Toward Bipolaris Leaf Spot of Tall Fescue and Pythium Damping-Off of Sugar Beet
5. Cloning and Expression of β-1,3-glucanase gene from Lysobacter enzymogenes strain OH11

## Sheet: Table S2
TableS2 CAZyme annotation and expression patternof carbohydrate-active enzymes in L. capsici CK09
Gene ID	HMMER	Signalp	Log2FC(72h/24h)	P value
CK09SX_00460	GH64(3-430)	N	0.11	0.799338
CK09SX_01560	GT2(8-169)	N	-0.47	0.204415
CK09SX_01855	GT2(34-158)	N	0.09	0.833532
CK09SX_02005	CE1(559-758)	Y(1-23)	-0.53	0.151175
CK09SX_02170	GT1(33-440)	N	0.51	0.324927
CK09SX_02325	GT2(161-264)	N	-0.27	0.776052
CK09SX_02350	CBM9(54-189)	Y(1-23)	0.17	0.731476
CK09SX_02490	AA10(28-207)+CBM73(344-396)	Y(1-28)	-0.48	0.454771
CK09SX_02495	AA10(29-207)	Y(1-29)	-0.5	0.792879
CK09SX_02545	GT83(15-543)	N	0.04	0.93928
CK09SX_02555	GT2(7-145)	N	-0.05	0.926892
CK09SX_02630	GH92(286-778)	Y(1-39)	#N/A	#N/A
CK09SX_02685	GH3(121-341)	N	-0.71	0.268214
CK09SX_02695	AA3(2-554)	N	0.12	0.793371
CK09SX_02720	GH109(2-287)	N	-0.05	0.923279
CK09SX_02815	GH16_3(29-251)	Y(1-23)	-0.29	0.393019
CK09SX_02855	GH5_46(86-355)	Y(1-28)	-0.29	0.587619
CK09SX_03210	GH109(31-440)	Y(1-28)	-0.18	0.658065
CK09SX_03700	GH25(45-216)	N	-0.74	0.421418
CK09SX_03765	GH18(286-505)	Y(1-25)	-0.65	0.0208217
CK09SX_03860	GH103(75-375)	Y(1-21)	-0.73	0.0203734
CK09SX_04465	GH8(67-407)	Y(1-34)	1.63	0.00481218
CK09SX_04510	GH23(140-246)	Y(1-25)	-0.23	0.716192
CK09SX_05075	GT4(1191-1331)	N	1.26	8.41e-05
CK09SX_05100	GT2(6-148)	N	0.19	0.661016
CK09SX_05165	GH16(173-392)	Y(1-36)	-1.53	0.000126529
CK09SX_05360	GT2(17-239)	N	-1.14	0.0118858
CK09SX_05560	GT28(190-350)	N	-1.7	0.000109212
CK09SX_05590	CE11(4-275)	N	-0.78	0.0707331
CK09SX_05635	GT2(4-157)	N	-0.17	0.738977
CK09SX_05655	GT105(77-214)	N	0.18	0.736049
CK09SX_05660	GT105(73-210)	N	0.52	0.122727
CK09SX_06045	GH6(49-305)	Y(1-37)	0.15	0.754032
CK09SX_06120	GT2(14-187)	N	-0.31	0.534695
CK09SX_06130	GT51(171-344)	N	-0.72	0.0548663
CK09SX_06535	CBM32(407-532)	Y(1-31)	2	3.06e-14
CK09SX_06550	GT2(230-339)+GT2(488-667)	N	0.06	0.949319
CK09SX_06570	GT2(12-140)	N	-0.58	0.377602
CK09SX_06815	AA6(4-194)	N	0.34	0.545208
CK09SX_06870	GT41(8-562)	N	-0.12	0.790439
CK09SX_07780	GH64(34-395)	Y(1-31)	0.33	0.349673
CK09SX_08090	GH5(37-356)	Y(1-20)	-1.34	0.000283681
CK09SX_08470	GT2(44-202)	N	-0.04	0.947788
CK09SX_08475	GT4(167-320)	N	-0.58	0.17554
CK09SX_08920	GT4(197-343)	N	-0.12	0.906277
CK09SX_08990	GH23(103-239)	Y(1-37)	0.1	0.831783
CK09SX_09040	GT9(78-301)	N	-0.68	0.0834408
CK09SX_09175	GT83(16-366)	N	1.09	0.000410337
CK09SX_09345	GH3(53-277)	N	0.91	0.0116958
CK09SX_09515	CE13(79-271)	Y(1-26)	0.91	0.00238317
CK09SX_09935	GT2(55-277)	N	-1.26	0.0987674
CK09SX_09940	CE4(104-272)+GH153(317-632)	Y(1-26)	-1.05	0.107316
CK09SX_09950	GH92(454-998)	Y(1-37)	-0.79	0.0178015
CK09SX_09975	GT2(46-277)	N	0.75	0.11737
CK09SX_09980	CE4(19-142)	N	-0.5	0.587361
CK09SX_10535	PL8_3(585-847)	Y(1-27)	0.81	0.0116913
CK09SX_10745	GH19(121-321)	Y(1-33)	0.39	0.336814
CK09SX_10785	GH109(7-153)	N	-0.55	0.241734
CK09SX_10805	CE1(45-249)	Y(1-33)	1.48	0.00310806
CK09SX_10830	GT4(207-358)	N	-0.45	0.603139
CK09SX_10930	AA12(150-432)	Y(1-26)	0.67	0.144211
CK09SX_10945	GT51(65-213)	N	-0.03	0.954593
CK09SX_11030	GH23(204-328)	Y(1-33)	-0.65	0.0815698
CK09SX_11495	GH144(59-489)	Y(1-28)	-0.18	0.723824
CK09SX_11515	CBM32(227-327)	Y(1-55)	-0.45	0.401015
CK09SX_11535	GH1(10-454)	N	-1.03	0.00230723
CK09SX_11580	GH65(346-723)	N	-0.95	0.00916651
CK09SX_11710	CBM13(573-649)+CBM13(660-733)	Y(1-37)	-2.16	1.41e-13
CK09SX_11760	GT51(82-250)	N	-0.5	0.396479
CK09SX_11865	GH2(67-940)	Y(1-27)	-1.71	2.36e-06
CK09SX_11910	GH36(36-700)	Y(1-27)	-1.68	2.18e-06
CK09SX_12365	AA1(71-593)	N	-0.65	0.126496
CK09SX_12380	GH16_3(33-275)	Y(1-29)	-1.06	0.00881854
CK09SX_12475	GH9(165-563)	Y(1-32)	-0.35	0.474579
CK09SX_12565	GT4(219-361)	N	-0.92	0.0314419
CK09SX_12910	PL12_3(331-465)	N	-0.21	0.746396
CK09SX_13180	GH13_11(236-606)	Y(1-34)	-1.84	1.32e-05
CK09SX_13400	GH108(9-97)	N	1.57	0.0052477
CK09SX_13605	GH2(40-754)	Y(1-36)	0.54	0.0704038
CK09SX_13615	GH20(188-538)	Y(1-34)	2.09	3.79e-13
CK09SX_13620	GH92(277-807)	Y(1-43)	1.66	1.7e-07
CK09SX_14170	CE1(42-259)	Y(1-27)	#N/A	#N/A
CK09SX_15100	GH23(13-126)	N	-0.02	0.986386
CK09SX_16460	GH19(43-146)	N	1.91	0.000491604
CK09SX_16520	CE4(192-314)	Y(1-33)	-0.83	0.0425965
CK09SX_16690	GT19(26-387)	N	0.21	0.589912
CK09SX_17680	GH23(226-333)	Y(1-22)	1.16	0.00237447
CK09SX_17860	CE1(422-635)	Y(1-24)	-0.89	0.0480679
CK09SX_17895	GH16_3(29-251)+CBM6(254-381)	Y(1-23)	-1.39	2.81e-05
CK09SX_17915	GH31(396-634)+CBM51(986-1117)	Y(1-41)	0.21	0.623118
CK09SX_17940	CE9(10-362)	N	-0.19	0.734604
CK09SX_18005	CE12(62-270)	N	-0.72	0.314709
CK09SX_18015	PL1_2(107-295)	N	0.09	0.870863
CK09SX_18065	PL3(43-245)	Y(1-25)	0.11	0.805171
CK09SX_18070	PL1(110-319)	N	0.06	0.938965
CK09SX_18995	CE1(63-262)	Y(1-29)	-0.31	0.559678
CK09SX_19275	GH18(282-681)	Y(1-26)	-1.92	2.36e-06
CK09SX_19345	GT2(11-172)	N	0.41	0.321251
CK09SX_19350	GT51(78-240)	N	0.72	0.13214
CK09SX_19440	AA6(3-196)	N	-0.01	0.973288
CK09SX_19495	AA3_2(4-527)	N	-0.62	0.0969424
CK09SX_19835	CE16(29-294)	Y(1-23)	-0.32	0.318153
CK09SX_20215	GT51(58-234)	N	-0.2	0.648176
CK09SX_20590	CBM32(46-165)	Y(1-22)	2.27	1.68e-11
CK09SX_20780	GT30(41-219)	N	0.23	0.640188
CK09SX_20795	GT4(204-350)	N	-0.22	0.695555
CK09SX_21345	GT2(5-138)	N	-0.24	0.624995
CK09SX_21870	GT84(1347-1559)+GH94(1800-2918)	N	0.84	0.100939
CK09SX_21990	CE1(46-240)	Y(1-32)	-1.49	0.00410454
CK09SX_22190	GT2(37-191)	N	-0.04	0.936515
CK09SX_22255	CE4(71-192)	N	0.56	0.192114
CK09SX_22370	AA3(10-655)	N	0.55	0.235129
CK09SX_22425	CE1(22-273)	N	0.17	0.720638
CK09SX_22500	GH13_2(90-406)	Y(1-18)	-1.29	0.00231181
CK09SX_22515	GH13_23(40-387)	N	-0.99	0.0490715
CK09SX_22575	GH23(512-641)	Y(1-24)	0.01	0.97491
CK09SX_23060	AA7(39-457)	N	4.46	3.06e-29
CK09SX_23245	GH127(72-529)	N	-0.02	0.972194
CK09SX_23545	GH5_7(70-336)	Y(1-27)	-0.92	0.0138738
CK09SX_23620	AA1(107-539)	N	-0.58	0.183497
CK09SX_23695	GT4(201-333)	N	-0.19	0.812831
CK09SX_23845	GH3(154-376)	Y(1-42)	-1.13	0.00776774
CK09SX_23985	GH20(185-536)	Y(1-33)	-1.36	0.00206462

## Sheet: Table S3
Table S3 Secondary metabolite biosynthesis gene clusters in L. capsici CK09 identified via antiSMASH
Region	Type	Start	Stop	Most similar known cluster	Similarity (%)
Region 1	RiPP-like	6139	15568	-	-
Region 2	arylpolyene	384570	425775	xanthomonadin I; other	57
Region 3	NRPS	487114	572330	BE-43547A1/BE43547A2/BE43547B1/BE43547B2/BE43547B3/BE43547C1/BE43547C2; NRP: cyclic depsipeptide+polyketide: modular type I	13
Region 4	lanthipeptide-class-ii	68133	703732	lysobactin; NRP	6
Region 5	redox-cofactor	1693936	1716186	-	-
Region 6	lanthipeptide-class-ii	1970043	1990910	-	-
Region 7	PKS-like	2394708	2435712	-	-
Region 8	NRPS, TIPKS	2962647	3131914	WAP-8294A2; NRP	50
Region 9	lanthipeptide-class-iii	3642510	3665248	Le-pyrrolopyrazines; NRP	18
Region 10	T1PKS, NRPS	3917580	3967068	heat-stable antifungal factor; NRP+polyketide	100
Region 11	RiPP-like	4039062	4049940	-	-
Region 12	lanthipeptide-class-ii	5378441	5414981	-	-

## Sheet: Table S4
Table S4 Yellow pigment biosynthesis gene cluster in L. capsici CK09
Lysobacter capsici CK09					Lysobacter enzymogenes OH11
Gene locus	Start	Stop	Amino acids	Direction	Gnen locus	Protein ID	Amino acids	Identity (%)	E value	coverage (%)	predicted function	Log2FC(72h/24h)	P value
CK09SX_01745	374194	374703	169	-	D9T17_RS04725	WP_123646339	171	82.47	2e-87	91	Rrf2 family transcriptional regulator	0.89	0.137697
CK09SX_01750	374965	375810	281	+	D9T17_RS04730	WP_123646340	288	91.45	6e-136	95	ABC transporter permease	-0.54	0.474862
CK09SX_01755	375807	377396	529	+	D9T17_RS04735	WP_123646341	516	82.18	0	98	ABC transporter ATP-binding protein	-0.48	0.297642
CK09SX_01760	377517	377765	82	-							hypothetical protein	-0.47	0.431741
CK09SX_01765	377942	379597	551	-							hypothetical protein	0.39	0.239777
CK09SX_01770	379590	380021	143	-							hypothetical protein	-0.32	0.363344
CK09SX_01775	380391	386576	2061	+	D9T17_RS04745	WP_123646343	830	61.22	0	100	YadA-like family protein	-0.02	0.96313
CK09SX_01780	386818	387834	338	-	D9T17_RS04750	WP_123646344	338	84.91	0	100	pteridine-dependent deoxygenase	0.18	0.688106
CK09SX_01785	387831	389129	432	+							hypothetical protein	0.4	0.388061
CK09SX_01790	389457	389726	89	+	D9T17_RS04755	WP_057949458	89	95.51	5e-62	100	phosphopantetheine-binding protein	0.22	0.708337
CK09SX_01795	389974	390681	235	+	D9T17_RS04760	WP_123646345	236	76.17	6e-113	100	ketosynthase	-0.5	0.581586
CK09SX_01800	390961	391281	106	+							hypothetical protein	0.56	0.356077
CK09SX_01805	391278	392258	326	+	D9T17_RS04770	WP_123646346	329	70.64	2e-169	98	acyltransferase	0.29	0.564583
CK09SX_01810	392218	392904	228	+	D9T17_RS04775	WP_123646379	192	83.33	6e-11	84	fatty acyl CoA synthetase	0.36	0.449863
CK09SX_01815	392904	395240	778	+	D9T17_RS04780	WP_123646347	790	84.96	0	100	MMPL family transporter	-0.95	0.0598075
CK09SX_01820	395413	398166	917	+							hypothetical protein	-0.98	0.0110759
CK09SX_01825	398307	398816	169	+	D9T17_RS04785	WP_240635161	166	72.6	5e-76	86	phosphotransferase	-0.96	0.0826412
CK09SX_01830	398762	399193	143	-							hypothetical protein	-1.5	0.0339262
CK09SX_01835	399307	399816	169	+							hypothetical protein	2.56	1.36e-06
CK09SX_01840	399944	400684	246	+	D9T17_RS04790	WP_123646348	246	83.67	6e-149	99	3-oxoacyl-ACP reductase FabG	1.05	0.00551737
CK09SX_01845	400928	401566	212	+							hypothetical protein	-0.31	0.717899
CK09SX_01850	401988	402485	165	+	D9T17_RS04795	WP_123646349	162	87.5	5e-72	91	hypothetical protein	1.37	0.000549064
CK09SX_01855	402881	403765	294	-	D9T17_RS04800	WP_123646350	291	82.27	1e-168	95	glycosyltransferase family 2 protein	0.09	0.833532
CK09SX_01860	403758	404573	271	-	D9T17_RS04805	WP_123646351	275	73.9	6e-120	99	beta-ketoacyl synthase chain length factor	-1.07	0.115691
CK09SX_01865	404570	405775	401	-	D9T17_RS04810	WP_123646352	399	84.29	0	100	3-ketoacyl ACP synthase I (KAS I)	-0.22	0.63286
CK09SX_01870	406061	406744	227	+	D9T17_RS04815	WP_168356195	227	80.62	2e-132	100	YdcF family protein	1.7	2.93e-07
CK09SX_01875	407153	407305	44	+							hypothetical protein	0.15	0.788929
CK09SX_01880	407358	407507	44	+	D9T17_RS24460	WP_168356196	46	45.24	1e-09	95	hypothetical protein	0.86	0.0825328
CK09SX_01885	407628	410072	814	+	D9T17_RS04820	WP_123646354	835	60.68	0	98	DUF4135 domain-containing protein	0.23	0.541039
CK09SX_01890	410069	411265	398	+	D9T17_RS04825	WP_123646355	418	60.45	3e-152	99	hypothetical protein	-0.43	0.367453
CK09SX_01895	411262	412584	440	+	D9T17_RS04830	WP_123646356	433	72.64	0	96	Cupin	-0.77	0.0961068
CK09SX_01900	412753	413463	236	-	D9T17_RS04835	WP_123646357	237	84.32	1e-137	99	XRE family transcriptional regulator	1.23	8.92e-05

## Sheet: Table S5
Table S5 WAP-8294A2 biosynthesis gene cluster in L. capsici CK09
Lysobacter capsici CK09					Lysobacter enzymogenes OH11
Gene locus	Start	Stop	Amino acids	Direction	Gnen locus	Protein ID	Amino acids	Identity (%)	E value	coverage (%)	predicted function	Log2FC(72h/24h)	P value
CK09SX_02850	677065	678051	328	-	D9T17_RS10005	WP_123647254	328	84.05	2e-178	99	glucokinase	-0.57	0.418946
CK09SX_02855	678051	679781	576	-	D9T17_RS10000	WP_123647253	587	78.56	0	96	cellulase family glycosylhydrolase	-0.29	0.587619
CK09SX_02860	679786	681324	512	-								-0.08	0.865459
CK09SX_02865	681333	682358	341	-	D9T17_RS09995	WP_123647252	336	80.65	0	100	cupin-like domain-containing protein	-0.69	0.161231
CK09SX_02870	682342	683088	248	-	D9T17_RS09990	WP_123647251	257	72.97	6e-131	100	SapC family protein	-0.45	0.335083
CK09SX_02875	683366	686434	1022	-	D9T17_RS09985	WP_123647250	1031	83.8	0	100	TonB-dependent receptor	-0.79	0.00888595
CK09SX_09405	2220401	2221597	398	+	D9T17_RS09980	WP_123647249	408	43.92	4e-92	88	S1 family peptidase	-0.21	0.657628
CK09SX_12445	2981248	2981466	72	-	D9T17_RS09940	WP_123647241	72	86.11	9e-50	100	MbtH family protein	-0.57	0.439169
CK09SX_12450	2981649	3003812	7387	-	D9T17_RS09945	WP_123647242	7396	86.58	0	100	Non-ribosomal peptide synthase/polyketide synthase	-0.3	0.677649
CK09SX_12455	3003877	3031680	9267	-	D9T17_RS09950	WP_123647243	9298	87.89	0	100	Non-ribosomal peptide synthase/polyketide synthase	-0.1	0.879393
CK09SX_12460	3031833	3032798	321	-	D9T17_RS09955	WP_123647244	321	86.56	0	99	TauD/TfdA family dioxygenase	-0.83	0.108678
CK09SX_12465	3032989	3034752	587	-	D9T17_RS09960	WP_168356273	561	86.1	0	95	ABC transporter ATP-binding protein/permease	-0.48	0.39216

## Sheet: Table S6
Table S6 HSAF biosynthesis gene cluster in L. capsici CK09
Lysobacter capsici CK09					Lysobacter enzymogenes C3
Gene locus	Start	Stop	Amino acids	Direction	Gnen locus	Protein ID	Amino acids	Identity (%)	E value	coverage (%)	predicted function	Log2FC(72h/24h)	P value
CK09SX_15990	3934119	3935042	307	-	GLE_RS14185	WP_057948126	313	84.33	0	97	arginase	-2.57	3.94e-13
CK09SX_15995	3935185	3935958	257	-	GLE_RS14190	WP_057948127	257	86.77	2e-170	100	ferredoxin-NADP reductase	-2.74	1.05e-11
CK09SX_16000	3936475	3937479	334	+	GLE_RS14195	WP_082644541	353	68.22	6e-152	96	sterol desaturase family protein	-2.21	4.8e-07
CK09SX_16005	3937580	3947068	3162	+	GLE_RS14200	WP_082644542	3161	82.59	0	100	hybrid non-ribosomal peptide synthetase/type I polyketide synthase	-1.97	1.22e-05
CK09SX_16010	3947058	3948818	586	+	GLE_RS14205	WP_057948129	584	86.32	0	96	OX1, NAD(P)/FAD-dependent oxidoreductase	-1.94	2.02e-05
CK09SX_16015	3948839	3948931	30	+								-0.84	1
CK09SX_16020	3948921	3950648	575	+	GLE_RS14210	WP_057948130	578	84.75	0	95	OX2, NAD(P)/FAD-dependent oxidoreductase	-1.68	0.00024798
CK09SX_16025	3950669	3952402	577	+	GLE_RS14215	WP_057948131	575	88.64	0	99	OX3, NAD(P)/FAD-dependent oxidoreductase	-2.1	7.02e-06
CK09SX_16030	3952399	3953454	351	+	GLE_RS14220	WP_057948132	351	80.06	0	100	OX4, NAD(P)/FAD-dependent oxidoreductase	-2.57	3.71e-09

## Sheet: Table S7
Table S7 NRPS genes identified in L. capsici CK09
Gene locus	Start	Stop	Amino acids	number of domains	Log2FC(72h/24h)	P value
CK09SX_02175	505827	509834	1335	4	1.18	0.00518617
CK09SX_02300	541095	545633	1512	4	1.51	0.00171175
CK09SX_02305	545662	549018	1118	3	1.4	0.000620808
CK09SX_02310	549015	552368	1117	3	1.16	0.00115859
CK09SX_12450	2981649	3003812	7387	20	-0.3	0.677649
CK09SX_12455	3003877	3031680	9267	25	-0.1	0.879393
CK09SX_12510	3050558	3065212	4884	13	-0.68	0.0485142
CK09SX_12515	3065276	3072832	2518	7	-0.56	0.0995863
CK09SX_12530	3074628	3085607	3659	10	-0.12	0.741676
CK09SX_12545	3089815	3106884	5689	16	-0.18	0.619831
CK09SX_12550	3106878	3110282	1134	3	-0.6	0.0736289
CK09SX_12560	3111564	3114863	1099	4	0.42	0.17261
CK09SX_16005	3937580	3947068	3162	9	-1.97	1.22e-05

## Sheet: Table S8
Table S8 Type 4 pili biosynthesis genes in L. capsici CK09
Lysobacter capsici CK09					Lysobacter enzymogenes OH11
Gene locus	Start	Stop	Amino acids	Direction	Gnen locus	Protein ID	Amino acids	Identity (%)	E value	coverage (%)	predicted function	Log2FC(72h/24h)	P value
CK09SX_05010	1193716	1194831	371	-	D9T17_RS07650	WP_123646875	371	96.77	0	100	PilU, ATPase	1.16	0.0316994
CK09SX_05625	1334841	1336097	418	-	D9T17_RS08250	WP_057948798	418	89.23	0	100	PilC, platform protein, inner membrane	1.44	2.11e-05
CK09SX_05630	1336101	1337828	575	-	D9T17_RS08255	WP_123646977	576	91.67	0	100	PilB, ATPase	1.77	4.88e-05
CK09SX_17545	4296018	4296455	145	-	D9T17_RS10395	WP_123647314	140	55.64	2e-50	97	PilE, minor pilin	2.48	8.64e-12
CK09SX_17550	4296468	4300268	1266	-	D9T17_RS10390	WP_123647313	1300	46.23	0	100	PilY1, minor pilin	2.7	1.12e-14
CK09SX_17555	4300279	4300800	173	-	D9T17_RS10385	WP_240635223	175	67.24	8e-73	97	PilX, minor pilin	2.87	2.11e-14
CK09SX_17560	4300809	4302035	408	-	D9T17_RS10380	WP_240635222	413	54.24	1e-155	98	PilW, minor pilin	3.04	3.75e-14
CK09SX_17565	4302032	4302517	161	-	D9T17_RS10375	WP_168356279	165	51.37	7e-38	88	PilV, minor pilin	2.44	6.13e-16
CK09SX_17570	4302514	4303032	172	-	D9T17_RS10370	WP_168356282	160	47.8	1e-49	91	FimT, minor pilin	2.09	3.54e-09
CK09SX_19070	4652337	4653503	388	-	D9T17_RS21585	WP_240635449	364	97.53	0	93	PilU, ATPase	0.49	0.206214
CK09SX_19075	4653609	4654646	345	-	D9T17_RS21590	WP_123649320	349	97.13	0	100	PilT, ATPase	0.42	0.361881
CK09SX_20190	4952319	4954427	702	-	D9T17_RS22925	WP_123649567	679	85.4	0	90	PilQ, outer membrane pore	-1.61	0.000182832
CK09SX_20195	4954440	4954991	183	-	D9T17_RS22930	WP_057946407	183	89.82	2e-113	91	PilP, mid periplasmic ring	-1.68	2.34e-09
CK09SX_20200	4954993	4955727	244	-	D9T17_RS22935	WP_057946406	227	87.22	7e-139	93	PilO, lower periplasmic ring	-1.6	0.000154402
CK09SX_20205	4955724	4956539	271	-	D9T17_RS22940	WP_123649568	283	90.21	1e-113	71	PilN, lower periplasmic ring	-1.43	0.000640257
CK09SX_20210	4956539	4957597	352	-	D9T17_RS22945	WP_057946404	352	97.16	0	100	PilM, cytoplasmic ring	-1.43	0.00436454

## Sheet: Table S9
Table S9 PGA biosynthesis genes in L. capsici CK09
Lysobacter capsici CK09					Pectobacterium atrosepticum SCRI1043						Klebsiella pneumoniae CG43
Gene locus	Start	Stop	Amino acids	Direction	Gnen locus	Protein ID	Amino acid	Identity (%)	E value	coverage (%)	Gnen locus	Protein ID	Amino acid	Identity (%)	E value	coverage (%)	predicted function	Log2FC(72h/24h)	P value
CK09SX_09930	2348750	2349949	399	-	ECA_RS23300	WP_011095909	140	-			D364_RS23615	WP_004210047	149	-			pgaD, poly-beta-1,6-N-acetyl-D-glucosamine biosynthesis protein	-1.14	0.157215
CK09SX_09935	2349946	2351205	419	-	ECA_RS22015	WP_011095910	442	57.73	1e-176	97	D364_RS23620	WP_004210049	442	57.52	2e-164	97	pgaC, poly-beta-1,6-N-acetyl-D-glucosamine synthase	-1.26	0.0987674
CK09SX_09940	2351255	2353180	641	-	ECA_RS22020	WP_011095911	671	40.13	3e-156	92	D364_RS23625	WP_004210051	671	41.99	5e-158	92	pgaB, poly-beta-1,6-N-acetyl-D-glucosamine N-deacetylase	-1.05	0.107316
CK09SX_09945	2353189	2355279	696	-	ECA_RS22025	WP_011095912	820	26.96	7e-43	94	D364_RS23630	WP_074384834	815	24.84	1e-41	86	pgaA, poly-beta-1,6 N-acetyl-D-glucosamine export porin	-0.9	0.252295

[truncated: 5 more sheets: Table S10, Table S11, Table S12, Table S13, Table S14]
